# Supplementary material for: A Prospective Study on Health-Related Quality of Life and Patient-Reported Outcomes in Adult Brain Tumor Patients Treated with Pencil Beam Scanning Proton Therapy
Source: Cancers (Basel). 2021 Sep 29;13(19):4892. doi: 10.3390/cancers13194892 (PMC8507714; doi:10.3390/cancers13194892)
Supplement: Supplementary file 1 [file cancers-13-04892-s001.zip › Tables Suppl.xlsx]

## Sheet: Suppl Table 1
EORTC QLQ-C30 Scales	P value
Global QoL	0.535
Sum Score	0.559
Functioning scales
Physical functioning	0.098
Role	0.383
Cognitive functioning	0.297
Social functioning	0.96
Emotional functioning	0.136
Symptom scales
Dyspnea	0.249
Pain	0.539
Fatigue	0.521
Nausea/Vomiting	0.457
Sleeping	0.133
Appetite loss	0.143
constipated	0.514
diarrhea	0.31
Financial difficulties	0.718
EORTC QLQ-BN20 Scales
Future uncertainty	0.672
Visual disorder	0.745
Motor function disorder	0.454
Communication deficit	0.197
Headache	0.147
Seizure	0.406
Drowsiness	0.635
Alopecia	0.766
Itchy skin	0.807
Weak legs	0.287
Bladder control	0.159
BN20 Neurological symptoms	0.323

## Sheet: Suppl Table 2
Surgery/tumor-related toxicity pre-PT	Grade 1 n (%)	Grade 2 n (%)	Grade 3 n (%)	Grade 4 n (%)
Fatigue	5 (4.2)	4 (3.4)
Weight loss	3 (2.5)
Headache	14 (11.6)	8 (6.6)
Seizures	3 (2.5)	12 (9.9)
Optic nerve disorder	13 (10.7)	3 (2.5)	7 (5.8)	2 (1.7)
Eye motor neuron dysfunction	16 (13.3)	29 (24.8)
Other cranial nerve dysfunction	12 (9.9)	21 (17.4)
Periferal motor dysfunction	4 (3.4)	6 (5)
Cognitive disorder	3 (2.5)	4 (3.4)
Communication dysfunction		1 (0.8)	2 (1.7)
Auditory dysfunction	11 (9.1)	5 (4.1)	8 (6.6)
Pituitary dysfunction	1 (0.8)	11 (9.1)
Acute PT-related toxicity	Grade 1 n (%)	Grade 2 n (%)	Grade 3 n (%)	Grade 4 n (%)
Fatigue	45 (37.2)	7 (5.8)
Nausea	14 (11.6)	12 (9.9)
Headache	22 (18.2)	10 (8.3)
Alopecia	43 (35.5)	15 (12.4)
Optic nerve disorder	2 (1.7)
Eye motor neuron dysfunction		1 (0.8)
Periferal motor dysfunction	1 (0.8)	2 (1.7)
Cognitive disorder	2 (1.7)
Communication dysfunction	1 (0.8)
Auditory dysfunction	10 (8.3)	1 (0.8)
Late PT-related toxicity	Grade 1 n (%)	Grade 2 n (%)	Grade 3 n (%)	Grade 4 n (%)
Fatigue	6 (5.1)	9 (7.7)
Pain	2 (1.7)	3 (2.5)
Alopecia	1 (0.8)
Headache	4 (3.4)	2 (1.7)
Seizures	2 (1.7)
Optic nerve disorder		1 (0.8)		1 (0.8)
Eye motor neuron dysfunction	2 (1.7)	4 (3.4)
Visual disorder	4 (3.4)	2 (1.7)	1 (0.8)
Periferal motor dysfunction		1 (0.8)
Cognitive disorder	3 (2.5)	5 (4.1)
Communication dysfunction	1 (0.8)
Auditory dysfunction	4 (3.4)	2 (1.7)	4 (3.4)	1 (0.8)
Pituitary dysfunction	5 (4.2)	4 (3.4)
CNS radionecrosis	8 (6.8)	2 (1.7)
